# Supplementary material for: Shiga Toxin 2a Induces NETosis via NOX-Dependent Pathway
Source: Biomedicines. 2021 Dec 1;9(12):1807. doi: 10.3390/biomedicines9121807 (PMC8698832; doi:10.3390/biomedicines9121807)
Supplement: Supplementary file 1 [file biomedicines-09-01807-s001.zip]

Archive with 1 entries (1 files):
- biomedicines-1455315-supplementary.pdf
